# Supplementary material for: Genetic Characterization and Pathogenesis of Avian Influenza Virus H3N8 Isolated from Chinese pond heron in China in 2021
Source: Viruses. 2023 Jan 28;15(2):383. doi: 10.3390/v15020383 (PMC9966531; doi:10.3390/v15020383)
Supplement: Supplementary file 1 [file viruses-15-00383-s001.zip]

Archive with 1 entries (1 files):
- viruses-2103027-supplementary.pdf
